# Supplementary material for: Synergistic Activity of Remdesivir–Nirmatrelvir Combination on a SARS-CoV-2 In Vitro Model and a Case Report
Source: Viruses. 2023 Jul 19;15(7):1577. doi: 10.3390/v15071577 (PMC10385213; doi:10.3390/v15071577)
Supplement: Supplementary file 1 [file viruses-15-01577-s001.zip]

Archive with 1 entries (1 files):
- viruses-2454524-Supplementary.pdf
